# Supplementary material for: Circulated echovirus 18 strains in Guangdong Province and worldwide: A novel perspective on genetic diversity and recombination patterns
Source: Virulence. 2025 Jul 15;16(1):2534519. doi: 10.1080/21505594.2025.2534519 (PMC12296116; doi:10.1080/21505594.2025.2534519)
Supplement: Supplemental Material [file KVIR_A_2534519_SM5328.zip]

Archive with 12 entries (12 files):
- Echovirus 18 strains dataset.xlsx
- Supplementary File_1_Table_S1.docx
- Supplementary File_1_Table_S10.docx
- Supplementary File_1_Table_S2.docx
- Supplementary File_1_Table_S3.docx
- Supplementary File_1_Table_S4.docx
- Supplementary File_1_Table_S5.docx
- Supplementary File_1_Table_S7.docx
- Supplementary File_1_Table_S8.docx
- Supplementary File_1_Table_S9.docx
- Supplementary File_2.docx
- Supplementary Flie_1_Table_S6.docx
