# Supplementary material for: Circulated echovirus 18 strains in Guangdong Province and worldwide: A novel perspective on genetic diversity and recombination patterns
Source: Virulence. 2025 Jul 15;16(1):2534519. doi: 10.1080/21505594.2025.2534519 (PMC12296116; doi:10.1080/21505594.2025.2534519)
Supplement: Supplemental Material [file KVIR_A_2534519_SM5328.zip › Echovirus 18 strains dataset.xlsx]

## Sheet: Sheet1
Accession	Country	Region	Year	Month	Genotype	Isolated source
KX139446	Germany	N/A	2010	Nov	C1	stool
KX139457	Germany	N/A	2010	Nov	C1	stool
OQ842421	USA	N/A	2012	Aug	C1	N/A
OQ842422	USA	N/A	2012	Aug	C1	N/A
KX139456	Germany	N/A	2010	Nov	C1	stool
KX139447	Germany	N/A	2010	Nov	C1	stool
KX139449	Germany	N/A	2010	Nov	C1	stool
KX139450	Germany	N/A	2010	Nov	C1	stool
KX139451	Germany	N/A	2010	Nov	C1	stool
KX139453	Germany	N/A	2010	Nov	C1	stool
KX139454	Germany	N/A	2010	Nov	C1	stool
KX139455	Germany	N/A	2010	Nov	C1	stool
KX139452	Germany	N/A	2010	Nov	C1	stool
KX139458	Germany	N/A	2010	Nov	C1	stool
MN749146	USA	N/A	2015	N/A	C2	N/A
OQ791564	USA	N/A	2015	Aug	C2	N/A
OQ791557	USA	N/A	2015	Mar	C2	N/A
OQ791558	USA	N/A	2015	Mar	C2	N/A
OQ791559	USA	N/A	2015	Mar	C2	N/A
MW481634	China	Yunnan	2019	N/A	C2	stool
MN815813	China	Hebei	2018	N/A	C2	throat swab
KX767786	China	Hebei	2015	Jul	C2	cerebrospinal fluid
MG720256	China	Hebei	2015	May	C2	cerebrospinal fluid
MG720257	China	Hebei	2015	Jul	C2	cerebrospinal fluid
MG720258	China	Hebei	2015	Aug	C2	cerebrospinal fluid
MG720259	China	Hebei	2015	Aug	C2	cerebrospinal fluid
MG720260	China	Hebei	2015	Jul	C2	rectal swab
MG720261	China	Hebei	2015	Jul	C2	rectal swab
MN215884	China	Guangdong	2019	May	C2	throat swab
MN337405	China	Guangdong	2019	Jun	C2	cerebrospinal fluid
MN815810	China	Hebei	2018	N/A	C2	throat swab
MN815811	China	Hebei	2018	N/A	C2	throat swab
MT350224	China	Jiangxi	2019	N/A	C2	N/A
MT755385	China	Jiangsu	2019	Jun	C2	cerebrospinal fluid
HM777023	South Korea	N/A	2005	Apr	C2	stool
MN808792	China	Hebei	2019	N/A	C2	throat swab
MN815812	China	Hebei	2019	N/A	C2	throat swab
MN166092	USA	N/A	2015	Jul	C2	cerebrospinal fluid
MN749143	USA	N/A	2015	N/A	C2	N/A
MN808793	China	Hebei	2019	N/A	C2	throat swab
OQ791562	USA	N/A	2015	May	C2	N/A
AF317694	Sweden	N/A	2000	N/A	Metcalf	N/A
KY828851	China	Yunnan	2016	Jul	C2	stool
PP891437	China	Guangdong	2019	Jun	C2	N/A
KX139448	Germany	N/A	2010	Nov	C1	stool
KY828852	China	Yunnan	2016	Jul	C2	stool
MN737181	China	Shandong	2019	Jul	C2	throat swab
MN737189	China	Shandong	2019	Jul	C2	stool
MN737182	China	Shandong	2019	Jul	C2	stool
MN737184	China	Shandong	2019	Jul	C2	stool
MN737185	China	Shandong	2019	Jul	C2	stool
MN737186	China	Shandong	2019	Jul	C2	stool
PP891442	China	Guangdong	2022	May	C2	N/A
MN737183	China	Shandong	2019	Jul	C2	stool
MN737187	China	Shandong	2019	Jul	C2	stool
PP891440	China	Guangdong	2019	Aug	C2	N/A
MN737188	China	Shandong	2019	Jul	C2	stool
PP891441	China	Guangdong	2022	May	C2	N/A
PP891438	China	Guangdong	2019	Jun	C2	N/A
PP891439	China	Guangdong	2019	Jun	C2	N/A
PP891443	China	Guangdong	2022	Jun	C2	N/A
MN832718	China	Shandong	2019	Jul	C2	stool
MN737190	China	Shandong	2019	Jul	C2	cerebrospinal fluid
MN832717	China	Shandong	2019	Jul	C2	stool
MN808794	China	Guangdong	2019	N/A	C2	throat swab
MF990301	Ethiopia	N/A	2016	Apr	B	stool
MN792654	China	Guangdong	2019	N/A	C2	throat swab
MF678301	Australia	N/A	2008	N/A	C2	stool
MF838733	Australia	N/A	2011	N/A	C2	stool
KU574621	Thailand	N/A	2010	Jun	C2	N/A
HF948104	France	N/A	2000	N/A	C1	stool
HF948105	France	N/A	2000	N/A	C1	stool
HF948106	France	N/A	2002	N/A	C1	throat
HF948107	France	N/A	2006	N/A	C1	throat
HF948108	France	N/A	2006	N/A	C1	throat
MT641383	United Kingdom	N/A	2017	Aug	C2	cerebrospinal fluid
MT641376	United Kingdom	N/A	2017	Oct	C2	cerebrospinal fluid
MT641418	United Kingdom	N/A	2018	Jul	C2	blood
MT641413	United Kingdom	N/A	2018	Jul	C2	cerebrospinal fluid
MN541049	China	Shandong	2018	N/A	C2	sewage
MN541053	China	Shandong	2018	N/A	C2	sewage
MN896910	USA	N/A	2019	N/A	C2	cerebrospinal fluid
MN896908	USA	N/A	2019	N/A	C2	cerebrospinal fluid
MN896914	USA	N/A	2019	N/A	C2	cerebrospinal fluid
MN896909	USA	N/A	2019	N/A	C2	cerebrospinal fluid
AY208092	Sweden	N/A	2002	N/A	C1	N/A
MH118977	China	Zhejiang	2017	Nov	C2	N/A
KU133628	Russia	N/A	2013	N/A	C1	cerebrospinal fluid
KU133621	Russia	N/A	2013	N/A	C1	cerebrospinal fluid
MT950574	China	Shandong	2019	N/A	C2	cerebrospinal fluid
MT950578	China	Shandong	2019	N/A	C2	cerebrospinal fluid
MT950580	China	Shandong	2019	N/A	C2	cerebrospinal fluid
MT950593	China	Shandong	2019	N/A	C2	cerebrospinal fluid
MT950571	China	Shandong	2019	N/A	C2	cerebrospinal fluid
MT950585	China	Shandong	2019	N/A	C2	cerebrospinal fluid
MT950587	China	Shandong	2019	N/A	C2	cerebrospinal fluid
MT950594	China	Shandong	2019	N/A	C2	cerebrospinal fluid
MT950595	China	Shandong	2019	N/A	C2	cerebrospinal fluid
MT950568	China	Shandong	2019	N/A	C2	cerebrospinal fluid
MT950596	China	Shandong	2019	N/A	C2	cerebrospinal fluid
KU133587	Russia	N/A	2012	N/A	C1	cerebrospinal fluid
KX139439	Germany	N/A	2010	Oct	C1	cerebrospinal fluid
KU561040	Netherlands	N/A	2011	N/A	C2	N/A
KX139441	Germany	N/A	2010	Oct	C1	cerebrospinal fluid
AY208091	Sweden	N/A	2002	N/A	C1	N/A
KU133609	Russia	N/A	2012	N/A	C1	cerebrospinal fluid
KU216191	China	Hebei	2015	Jun	C2	N/A
KU216192	China	Hebei	2015	Jun	C2	N/A
KU216193	China	Hebei	2015	Jun	C2	N/A
KU216194	China	Hebei	2015	Jun	C2	N/A
KU216195	China	Hebei	2015	Jun	C2	N/A
KU216196	China	Hebei	2015	Jun	C2	N/A
KU216197	China	Hebei	2015	Jun	C2	N/A
KU216198	China	Hebei	2015	Jun	C2	N/A
KU216199	China	Hebei	2015	Jun	C2	N/A
KU216200	China	Hebei	2015	Jun	C2	N/A
KU216201	China	Hebei	2015	Jun	C2	N/A
KU216202	China	Hebei	2015	Jun	C2	N/A
KU216203	China	Hebei	2015	Jun	C2	N/A
KU216204	China	Hebei	2015	Jun	C2	N/A
KU216205	China	Hebei	2015	Jun	C2	N/A
MT950546	China	Shandong	2019	N/A	C2	cerebrospinal fluid
MT950549	China	Shandong	2019	N/A	C2	cerebrospinal fluid
MT950550	China	Shandong	2019	N/A	C2	cerebrospinal fluid
MT950552	China	Shandong	2019	N/A	C2	cerebrospinal fluid
MT950553	China	Shandong	2019	N/A	C2	cerebrospinal fluid
MT950556	China	Shandong	2019	N/A	C2	cerebrospinal fluid
MT950559	China	Shandong	2019	N/A	C2	cerebrospinal fluid
MT950562	China	Shandong	2019	N/A	C2	cerebrospinal fluid
MT950563	China	Shandong	2019	N/A	C2	cerebrospinal fluid
MT950566	China	Shandong	2019	N/A	C2	cerebrospinal fluid
MT950570	China	Shandong	2019	N/A	C2	cerebrospinal fluid
MT950572	China	Shandong	2019	N/A	C2	cerebrospinal fluid
MT950573	China	Shandong	2019	N/A	C2	cerebrospinal fluid
MT950576	China	Shandong	2019	N/A	C2	cerebrospinal fluid
MT950577	China	Shandong	2019	N/A	C2	cerebrospinal fluid
MT950581	China	Shandong	2019	N/A	C2	cerebrospinal fluid
MT950582	China	Shandong	2019	N/A	C2	cerebrospinal fluid
MT950588	China	Shandong	2019	N/A	C2	cerebrospinal fluid
MT950592	China	Shandong	2019	N/A	C2	cerebrospinal fluid
MT950597	China	Shandong	2019	N/A	C2	cerebrospinal fluid
MT950598	China	Shandong	2019	N/A	C2	cerebrospinal fluid
MT950626	China	Shandong	2018	N/A	C2	cerebrospinal fluid
MT950627	China	Shandong	2018	N/A	C2	cerebrospinal fluid
MT950628	China	Shandong	2018	N/A	C2	cerebrospinal fluid
MT950629	China	Shandong	2018	N/A	C2	cerebrospinal fluid
MT950630	China	Shandong	2018	N/A	C2	cerebrospinal fluid
MT950631	China	Shandong	2018	N/A	C2	cerebrospinal fluid
MT950632	China	Shandong	2018	N/A	C2	cerebrospinal fluid
MT950633	China	Shandong	2018	N/A	C2	cerebrospinal fluid
MT950634	China	Shandong	2018	N/A	C2	cerebrospinal fluid
MT950635	China	Shandong	2018	N/A	C2	cerebrospinal fluid
MT950636	China	Shandong	2018	N/A	C2	cerebrospinal fluid
MT950544	China	Shandong	2019	N/A	C2	cerebrospinal fluid
MT950590	China	Shandong	2019	N/A	C2	cerebrospinal fluid
KX139444	Germany	N/A	2010	Nov	C1	cerebrospinal fluid
KU561039	Netherlands	N/A	2011	N/A	C2	N/A
MT950558	China	Shandong	2019	N/A	C2	cerebrospinal fluid
MT950583	China	Shandong	2019	N/A	C2	cerebrospinal fluid
MT950584	China	Shandong	2019	N/A	C2	cerebrospinal fluid
MT950586	China	Shandong	2019	N/A	C2	cerebrospinal fluid
KU561042	Netherlands	N/A	2011	N/A	C2	N/A
KU561041	Netherlands	N/A	2011	N/A	C2	N/A
KU561038	Netherlands	N/A	2011	N/A	C2	N/A
EU604664	South Korea	N/A	2005	N/A	C2	cerebrospinal fluid
KF412979	India	N/A	2008	N/A	B	stool
HG793717	France	N/A	2012	N/A	C2	cerebrospinal fluid
AF081331	USA	N/A	1955	N/A	Metcalf	N/A
AM236918	France	N/A	2005	May	C2	N/A
AM236970	France	N/A	2005	Apr	C1	N/A
AM236972	France	N/A	2005	May	C1	N/A
AM236978	France	N/A	2005	Jun	C1	N/A
AM236984	France	N/A	2005	Jun	C2	N/A
AM711068	France	N/A	2006	N/A	C1	cerebrospinal fluid
AM711073	France	N/A	2006	N/A	C1	cerebrospinal fluid
AM711101	France	N/A	2006	N/A	C1	cerebrospinal fluid
AM711103	France	N/A	2006	N/A	C1	cerebrospinal fluid
AM711105	France	N/A	2006	N/A	C1	cerebrospinal fluid
FJ868306	Australia	N/A	2005	Jul	C2	N/A
FJ868307	Australia	N/A	2005	Nov	C2	N/A
FJ868347	Australia	N/A	2004	Apr	C2	N/A
FJ868348	Australia	N/A	2005	Jan	C2	N/A
FJ868349	Australia	N/A	2005	Jan	C2	N/A
FJ868350	Australia	N/A	2005	Mar	C2	N/A
FJ868351	Australia	N/A	2005	Aug	C2	N/A
FJ868352	Australia	N/A	2005	Aug	C2	N/A
FJ868353	Australia	N/A	2005	Aug	C2	N/A
FJ868354	Australia	N/A	2005	Sep	C2	N/A
GQ329813	China	Shandong	2005	N/A	A	N/A
GU142897	Australia	N/A	2005	Sep	C2	N/A
GU142898	Australia	N/A	2000	Dec	C1	N/A
GU142899	Australia	N/A	2001	Oct	C1	N/A
GU142900	Australia	N/A	2001	Oct	C1	N/A
GU142901	Australia	N/A	2001	Sep	C1	N/A
GU142902	Australia	N/A	1997	Feb	C2	N/A
HG793718	France	N/A	2010	N/A	C2	cerebrospinal fluid
HG793719	France	N/A	2011	N/A	C1	cerebrospinal fluid
HG793720	France	N/A	2011	N/A	C2	cerebrospinal fluid
HG793721	France	N/A	2011	N/A	C1	cerebrospinal fluid
HG793722	France	N/A	2011	N/A	C1	cerebrospinal fluid
HG793723	France	N/A	2011	N/A	C1	cerebrospinal fluid
HG793724	France	N/A	2012	N/A	C1	cerebrospinal fluid
HG793725	France	N/A	2012	N/A	C2	plasma
HG793726	France	N/A	2012	N/A	C2	plasma
HG793727	France	N/A	2012	N/A	C2	cerebrospinal fluid
JN203849	India	N/A	2011	N/A	B	N/A
JN203850	India	N/A	2011	N/A	B	N/A
JN203851	India	N/A	2011	N/A	B	N/A
JN203852	India	N/A	2011	N/A	B	N/A
KY303773	China	Hebei	2015	Jul	C2	N/A
KY303774	China	Hebei	2015	Jul	C2	N/A
KY303775	China	Hebei	2015	Apr	C2	N/A
KY303776	China	Hebei	2015	Jul	C2	N/A
KY303777	China	Hebei	2015	Jul	C2	N/A
KY303778	China	Hebei	2015	Aug	C2	N/A
KY303779	China	Hebei	2015	Aug	C2	N/A
KY303780	China	Hebei	2015	Apr	C2	N/A
KY303781	China	Hebei	2015	Aug	C2	N/A
KY303782	China	Hebei	2015	May	C2	N/A
KY303783	China	Hebei	2015	Jul	C2	N/A
KY303784	China	Hebei	2015	Aug	C2	N/A
KY303785	China	Hebei	2015	Jul	C2	N/A
KY303786	China	Hebei	2015	Aug	C2	N/A
KY303787	China	Hebei	2015	Sep	C2	N/A
KY303788	China	Hebei	2015	Jul	C2	N/A
KY303789	China	Hebei	2015	Aug	C2	N/A
KY303790	China	Hebei	2015	Jul	C2	N/A
KY303791	China	Hebei	2015	Jul	C2	N/A
KY303792	China	Hebei	2015	Aug	C2	N/A
KY303793	China	Hebei	2015	Jul	C2	N/A
KY303794	China	Hebei	2015	Jul	C2	N/A
KY303795	China	Hebei	2015	Jul	C2	N/A
KY303796	China	Hebei	2015	Jul	C2	N/A
KY303797	China	Hebei	2015	Aug	C2	N/A
KY303798	China	Hebei	2015	Jul	C2	N/A
KY303799	China	Hebei	2015	Jul	C2	N/A
KY303800	China	Hebei	2015	Aug	C2	N/A
KY303801	China	Hebei	2015	Sep	C2	N/A
KY303802	China	Hebei	2015	Aug	C2	N/A
KY303803	China	Hebei	2015	Jul	C2	N/A
KY303804	China	Hebei	2015	May	C2	N/A
KY303805	China	Hebei	2015	May	C2	N/A
KY303806	China	Hebei	2015	Aug	C2	N/A
KY303807	China	Hebei	2015	May	C2	N/A
KY303808	China	Hebei	2015	Aug	C2	N/A
KY303809	China	Hebei	2015	Aug	C2	N/A
KY303810	China	Hebei	2015	Jul	C2	N/A
KY303811	China	Hebei	2015	Aug	C2	N/A
KY303812	China	Hebei	2015	Aug	C2	N/A
KY303813	China	Hebei	2015	Jul	C2	N/A
KY303814	China	Hebei	2015	Aug	C2	N/A
KY303815	China	Hebei	2015	May	C2	N/A
KY303816	China	Hebei	2015	Jul	C2	N/A
KY303817	China	Hebei	2015	Jul	C2	N/A
KY303818	China	Hebei	2015	Jul	C2	N/A
KY303819	China	Hebei	2015	Jul	C2	N/A
KY303820	China	Hebei	2015	Aug	C2	N/A
KY303821	China	Hebei	2015	Aug	C2	N/A
KY303822	China	Hebei	2015	Sep	C2	N/A
KY303823	China	Hebei	2015	Jul	C2	N/A
KY303824	China	Hebei	2015	Jul	C2	N/A
KY303825	China	Hebei	2015	Jul	C2	N/A
KY303826	China	Hebei	2015	Jul	C2	N/A
KY303827	China	Hebei	2015	Jul	C2	N/A
KY303828	China	Hebei	2015	May	C2	N/A
KY303829	China	Hebei	2015	Aug	C2	N/A
LC707444	China	Yunnan	2021	N/A	C2	stool
LC707449	China	Yunnan	2021	N/A	C2	stool
LC707464	China	Yunnan	2021	N/A	C2	stool
LN713457	Tunisia	N/A	2012	Dec	C2	N/A
LT883145	Tunisia	N/A	2017	N/A	C2	N/A
MG720242	China	Yunnan	2016	Jun	C2	N/A
MG720243	China	Hebei	2015	Jun	C2	N/A
MG720244	China	Hebei	2015	Jun	C2	N/A
MG720245	China	Heilongjiang	2015	Jun	C2	N/A
MG720246	China	Heilongjiang	2015	Jul	C2	N/A
MG720247	China	Heilongjiang	2015	Aug	C2	N/A
MG720248	China	Heilongjiang	2015	Aug	C2	N/A
MG720249	China	Jiangsu	2015	Aug	C2	N/A
MG720250	China	Jiangsu	2015	Aug	C2	N/A
MG720251	China	Jiangsu	2015	Nov	C2	N/A
MG720252	China	Jiangsu	2015	May	C2	N/A
MG720253	China	Shaanxi	2015	Apr	C2	N/A
MG720254	China	Shandong	2015	May	C2	N/A
MG720255	China	Shandong	2015	May	C2	N/A
MK256761	China	Hebei	2015	Jul	C2	rectal swab
MK256762	China	Hebei	2015	Jul	C2	rectal swab
MN688218	China	Guangdong	2019	Apr	C2	N/A
MK531854	Nigeria	N/A	2017	May	B	stool sample
AM236956	France	N/A	2005	Oct	C2	N/A
AM711024	France	N/A	2005	N/A	C2	cerebrospinal fluid
AM711070	France	N/A	2006	N/A	C1	cerebrospinal fluid
AM236953	France	N/A	2005	Sep	C2	N/A
AM236957	France	N/A	2005	Oct	C1	N/A
AM711021	France	N/A	2005	N/A	C2	cerebrospinal fluid
AM711028	France	N/A	2005	N/A	C2	cerebrospinal fluid
KU561037	Netherlands	N/A	2011	N/A	C2	N/A
MH021890	Vietnam	N/A	2008	N/A	C2	N/A
AB268227	China	Yunnan	2000	N/A	B	stool
MK531855	Nigeria	N/A	2017	May	B	stool sample
AB698775	Japan	N/A	2000	Jan	C2	N/A
AB188509	Japan	N/A	2004	N/A	C2	throat swab
AB199309	Japan	N/A	2004	N/A	C2	throat swab
AB199310	Japan	N/A	2004	N/A	C2	throat swab
AB199311	Japan	N/A	2004	N/A	C2	throat swab
AB199312	Japan	N/A	2004	N/A	C2	throat swab
AB199313	Japan	N/A	2004	N/A	C2	throat swab
AB199314	Japan	N/A	2004	N/A	C2	throat swab
AB234348	Japan	N/A	2005	N/A	C2	stool
AB167998	Japan	N/A	2001	N/A	C2	N/A
AB167999	Japan	N/A	2001	N/A	C2	N/A
AB168000	Japan	N/A	2001	N/A	C2	N/A
AB167997	Japan	N/A	2001	N/A	C2	N/A
DQ317198	Norway	N/A	2003	Mar	C2	stool
KY433736	Niger	N/A	2014	N/A	B	N/A
KY433734	Niger	N/A	2014	N/A	B	N/A
DQ317197	Norway	N/A	2003	Jun	C2	stool
AB902836	Japan	N/A	2012	Aug	C2	N/A
AB920409	Japan	N/A	2013	Jan	C2	N/A
KY433735	Mauritania	N/A	2014	N/A	B	N/A
DQ317203	Norway	N/A	2002	Jun	C1	stool
GQ222197	Greece	N/A	2007	N/A	C2	N/A
AY208090	Sweden	N/A	2002	N/A	C1	N/A
AY208093	Sweden	N/A	2002	N/A	C1	N/A
MH118979	China	Zhejiang	2017	Nov	C2	N/A
AF295468	Sweden	N/A	2000	N/A	C1	N/A
AY208094	Sweden	N/A	2002	N/A	C1	N/A
MH118976	China	Zhejiang	2017	Nov	C2	N/A
DQ317204	Norway	N/A	2002	Nov	C2	stool
AF295436	Sweden	N/A	2000	N/A	C1	N/A
MH118978	China	Zhejiang	2017	Nov	C2	N/A
DQ317196	Norway	N/A	2003	Jul	C2	stool
DQ317200	Norway	N/A	2003	May	C2	stool
EU590818	South Korea	N/A	2005	N/A	C2	stool
EU590819	South Korea	N/A	2005	N/A	C2	cerebrospinal fluid
EU590820	South Korea	N/A	2005	N/A	C2	cerebrospinal fluid
EU590821	South Korea	N/A	2005	N/A	C2	stool
EU590822	South Korea	N/A	2005	N/A	C2	cerebrospinal fluid
EU590823	South Korea	N/A	2005	N/A	C2	stool
EU590824	South Korea	N/A	2005	N/A	C2	stool
EU590825	South Korea	N/A	2005	N/A	C2	stool
EU590826	South Korea	N/A	2005	N/A	C2	cerebrospinal fluid
EU590827	South Korea	N/A	2005	N/A	C2	cerebrospinal fluid
EU590828	South Korea	N/A	2005	N/A	C2	stool
FJ525936	United Kingdom	N/A	2008	N/A	C2	N/A
DQ317202	Norway	N/A	2002	Oct	C2	stool
DQ317199	Norway	N/A	2002	Sep	C2	stool
DQ317195	Norway	N/A	2003	Aug	C2	stool
MF467308	China	Zhejiang	2014	Oct	C2	N/A
MF467310	China	Zhejiang	2014	Oct	C2	N/A
MF467311	China	Zhejiang	2014	Oct	C2	N/A
MF467312	China	Zhejiang	2015	Nov	C2	N/A
MF467309	China	Zhejiang	2014	Oct	C2	N/A
LC383283	Japan	N/A	2015	Nov	C2	sewage
EU077502	Netherlands	N/A	2007	N/A	C2	N/A
MF467313	China	Zhejiang	2015	Nov	C2	N/A
EU077501	Netherlands	N/A	2007	N/A	C2	N/A
MF467314	China	Zhejiang	2016	Nov	C2	N/A
AF152282	USA	N/A	1999	N/A	C1	N/A
AF152284	USA	N/A	1999	N/A	C1	N/A
AF152292	USA	N/A	1999	N/A	C1	N/A
AF152269	USA	N/A	1999	N/A	C1	N/A
EU077522	Netherlands	N/A	2007	N/A	C2	N/A
GQ205565	China	Taiwan	2006	Jun	C2	N/A
GQ205566	China	Taiwan	2006	Jun	C2	N/A
GQ205567	China	Taiwan	2006	Jul	C2	N/A
GQ205568	China	Taiwan	2006	Jun	C2	N/A
AF081602	USA	N/A	1999	N/A	C2	N/A
AF081638	USA	N/A	1999	N/A	C1	N/A
EU372173	Spain	N/A	2006	Dec	C2	cerebrospinal fluid
GQ205563	China	Taiwan	2006	May	C2	N/A
GQ205564	China	Taiwan	2006	Jul	C2	N/A
GQ205569	China	Taiwan	2006	Jul	C2	N/A
GQ205570	China	Taiwan	2006	Jun	C2	N/A
GQ205571	China	Taiwan	2006	May	C2	N/A
GQ205572	China	Taiwan	2006	Jun	C2	N/A
GQ205573	China	Taiwan	2006	Jun	C2	N/A
GQ205574	China	Taiwan	2006	Aug	C2	N/A
GQ205575	China	Taiwan	2006	May	C2	N/A
GQ205576	China	Taiwan	2006	Jul	C2	N/A
GQ205577	China	Taiwan	2006	Jun	C2	N/A
GQ205578	China	Taiwan	2006	Jul	C2	N/A
GQ205579	China	Taiwan	2006	Jul	C2	N/A
AF252187	Spain	N/A	2000	N/A	C1	N/A
AF252188	Spain	N/A	2000	N/A	C1	N/A
EU372170	Spain	N/A	2006	Feb	C2	cerebrospinal fluid
EU372171	Spain	N/A	2006	Oct	C2	cerebrospinal fluid
EU372172	Spain	N/A	2006	Nov	C2	cerebrospinal fluid
EU372174	Spain	N/A	2006	Nov	C2	cerebrospinal fluid
DQ317201	Norway	N/A	2002	Oct	C2	stool
MF160242	USA	N/A	2014	Oct	C2	throat swab
KC893504	Netherlands	N/A	2010	N/A	C2	N/A
KU561036	Netherlands	N/A	2011	N/A	C2	N/A
MK307343	China	Hunan	2018	N/A	C2	N/A
MN052953	China	Zhejiang	2017	Aug	C2	N/A
MN052954	China	Zhejiang	2014	Jun	C2	N/A
MT491215	Brazil	N/A	2010	N/A	C2	stool
MG773499	West Bank	N/A	2017	May	C2	cerebrospinal fluid
MG773502	West Bank	N/A	2017	Jul	C2	cerebrospinal fluid
AF521383	Belgium	N/A	2000	N/A	C1	N/A
AF521384	Belgium	N/A	2000	N/A	C1	N/A
AY342659	Belgium	N/A	2001	May	C1	N/A
AY342660	Belgium	N/A	2001	May	C1	N/A
AY342663	Belgium	N/A	2001	Feb	C1	N/A
AY342673	Belgium	N/A	2001	Apr	C1	N/A
AY342675	Belgium	N/A	2001	Apr	C1	N/A
AY342676	Belgium	N/A	2001	Mar	C1	N/A
AY342677	Belgium	N/A	2001	Mar	C1	N/A
AY342678	Belgium	N/A	2001	Mar	C1	N/A
AY342679	Belgium	N/A	2001	Mar	C1	N/A
AY342688	Belgium	N/A	2001	Mar	C1	N/A
AY342689	Belgium	N/A	2001	Mar	C1	N/A
AY342690	Belgium	N/A	2001	Mar	C1	N/A
AY342747	Belgium	N/A	2001	Oct	C1	N/A
AY342748	Belgium	N/A	2001	May	C1	N/A
AY342749	Belgium	N/A	2001	Jun	C1	N/A
AY342750	Belgium	N/A	2001	Sep	C1	N/A
AY342751	Belgium	N/A	2001	May	C1	N/A
AY342752	Belgium	N/A	2001	Jun	C1	N/A
AY342753	Belgium	N/A	2001	May	C1	N/A
AY342754	Belgium	N/A	2001	Dec	C1	N/A
AY342755	Belgium	N/A	2001	Mar	C1	N/A
AY342756	Belgium	N/A	2001	Jun	C1	N/A
AY342757	Belgium	N/A	2001	Jul	C1	N/A
AY342758	Belgium	N/A	2001	Jul	C1	N/A
AY342759	Belgium	N/A	2001	Jun	C1	N/A
AY342760	Belgium	N/A	2001	Jun	C1	N/A
AY342761	Belgium	N/A	2001	Jun	C1	N/A
AY342762	Belgium	N/A	2001	Sep	C1	N/A
AY342763	Belgium	N/A	2001	Sep	C1	N/A
AY342764	Belgium	N/A	2001	May	C1	N/A
AY342765	Belgium	N/A	2001	Jun	C1	N/A
AY342766	Belgium	N/A	2001	May	C1	N/A
AY342767	Belgium	N/A	2001	Apr	C1	N/A
AY342768	Belgium	N/A	2001	Feb	C1	N/A
AY342769	Belgium	N/A	2001	Feb	C1	N/A
AY342770	Belgium	N/A	2001	Feb	C1	N/A
AY342771	Belgium	N/A	2001	Mar	C1	N/A
AY342772	Belgium	N/A	2001	Mar	C1	N/A
AY342773	Belgium	N/A	2001	Mar	C1	N/A
AY342774	Belgium	N/A	2001	Apr	C1	N/A
AY342775	Belgium	N/A	2001	Dec	C1	N/A
AY342776	Belgium	N/A	2001	Jun	C1	N/A
AY342777	Belgium	N/A	2001	May	C1	N/A
AY342778	Belgium	N/A	2001	Nov	C1	N/A
AY342780	Belgium	N/A	2001	May	C1	N/A
AY342782	Belgium	N/A	2001	Dec	C1	N/A
AY342783	Belgium	N/A	2002	Mar	C1	N/A
AY342790	Belgium	N/A	2002	Jun	C1	N/A
AY342797	Belgium	N/A	2002	Sep	C1	N/A
AY342799	Belgium	N/A	2002	Oct	C1	N/A
AY342800	Belgium	N/A	2002	Nov	C1	N/A
AY342805	Belgium	N/A	2002	May	C1	N/A
AY342806	Belgium	N/A	2002	Jun	C1	N/A
AY342810	Belgium	N/A	2002	Nov	C1	N/A
AY342815	Belgium	N/A	2002	Dec	C1	N/A
AY342830	Belgium	N/A	2002	Jul	C1	N/A
AY342831	Belgium	N/A	2002	May	C1	N/A
AY342832	Belgium	N/A	2002	Sep	C1	N/A
AY342833	Belgium	N/A	2002	Jul	C1	N/A
MG773500	West Bank	N/A	2017	May	C2	cerebrospinal fluid
KC893478	Netherlands	N/A	2009	N/A	C2	N/A
KC893479	Netherlands	N/A	2009	N/A	C2	N/A
KC893482	Netherlands	N/A	2009	N/A	C2	N/A
MG773501	West Bank	N/A	2017	May	C2	cerebrospinal fluid
MG773505	West Bank	N/A	2017	Aug	C2	cerebrospinal fluid
MG773506	West Bank	N/A	2017	Aug	C2	cerebrospinal fluid
MG773507	West Bank	N/A	2017	Aug	C2	cerebrospinal fluid
MG773498	West Bank	N/A	2017	Feb	C2	cerebrospinal fluid
MG773503	West Bank	N/A	2017	Aug	C2	cerebrospinal fluid
ON985269	India	N/A	2020	N/A	C2	stool
AB268228	China	Yunnan	2000	N/A	C2	stool
ON985268	India	N/A	2020	N/A	C2	stool
AM492410	France	N/A	2005	N/A	C2	N/A
AM492412	France	N/A	2005	N/A	C2	N/A
AM492413	France	N/A	2005	N/A	C2	N/A
AM492414	France	N/A	2002	N/A	C2	N/A
KC893506	Netherlands	N/A	2010	N/A	C2	N/A
MK307335	China	Hunan	2018	N/A	C2	N/A
MK307336	China	Hunan	2018	N/A	C2	N/A
MK307334	China	Hunan	2018	N/A	C2	N/A
FJ525940	United Kingdom	N/A	2008	N/A	C2	N/A
MF589254	Japan	N/A	2014	Aug	C2	stool
MF589290	Japan	N/A	2015	Dec	C2	stool
MF589298	Japan	N/A	2016	Apr	C2	stool
MG773504	West Bank	N/A	2017	Jul	C2	cerebrospinal fluid
JQ239030	Sweden	N/A	2006	N/A	C2	stool
JX139826	Russia	N/A	2010	Dec	C1	stool
JX473479	China	Guangdong	2011	Sep	A	stool
JX476245	India	N/A	2009	N/A	B	stool
MH716181	China	Guangdong	2015	May	C2	stool specimen
JX476244	India	N/A	2009	N/A	B	stool
MK086375	France	N/A	2014	N/A	C2	sewage
MK086377	France	N/A	2014	N/A	C2	sewage
KY865780	Netherlands	N/A	2013	N/A	C1	N/A
KY866103	Netherlands	N/A	2014	N/A	C2	N/A
KY866125	Netherlands	N/A	2014	N/A	C2	N/A
KY866335	Netherlands	N/A	2014	N/A	C2	N/A
KY866457	Netherlands	N/A	2014	N/A	C2	N/A
KY866573	Netherlands	N/A	2014	N/A	C2	N/A
KY866294	Netherlands	N/A	2014	N/A	C2	N/A
KY866384	Netherlands	N/A	2014	N/A	C2	N/A
KY866470	Netherlands	N/A	2014	N/A	C2	N/A
KY866476	Netherlands	N/A	2014	N/A	C2	N/A
KY866522	Netherlands	N/A	2014	N/A	C2	N/A
KY866568	Netherlands	N/A	2014	N/A	C2	N/A
KY866635	Netherlands	N/A	2015	N/A	C2	N/A
AY919540	USA	N/A	2005	N/A	B	N/A
EU077505	Netherlands	N/A	2007	N/A	C2	N/A
KJ649261	Italy	N/A	2013	Dec	C2	throat and nasal swabs
KJ746497	Italy	N/A	2014	Apr	C2	throat and nasal swabs
KM820892	Italy	N/A	2014	Jun	C1	stool
KT364218	Italy	N/A	2014	Jun	C1	stool
KT853019	Italy	N/A	2014	Jun	C1	stool
KU297237	Italy	N/A	2014	Jul	C1	stool
KU555717	Italy	N/A	2014	Jul	C1	stool
LC106305	Japan	N/A	2015	Oct	C2	serum
LC106306	Japan	N/A	2015	Oct	C2	cerebrospinal fluid
MK086376	France	N/A	2014	N/A	C2	sewage
MK307340	China	Hunan	2018	N/A	C2	N/A
KT693321	Russia	N/A	2014	Aug	C1	N/A
KT693324	Russia	N/A	2014	Aug	C1	N/A
KT693325	Russia	N/A	2014	Aug	C1	N/A
KT693326	Russia	N/A	2014	Aug	C1	N/A
KT693329	Russia	N/A	2014	Aug	C1	N/A
MK307342	China	Hunan	2018	N/A	C2	N/A
MW731975	Germany	N/A	2014	Feb	C2	respiratory sample
MW731976	Germany	N/A	2014	Feb	C2	respiratory sample
MW731977	Germany	N/A	2015	Aug	C2	respiratory sample
MW731978	Germany	N/A	2015	Sep	C2	respiratory sample
MW731979	Germany	N/A	2015	Sep	C2	respiratory sample
MW731980	Germany	N/A	2016	Feb	C2	respiratory sample
MW731981	Germany	N/A	2016	Jun	C2	respiratory sample
KY866583	Netherlands	N/A	2014	N/A	C2	N/A
MF160175	USA	N/A	2014	Oct	C2	nasal swab
MF160210	USA	N/A	2014	Sep	C2	nasal swab
MF160229	USA	N/A	2014	Oct	C2	nasal swab
MF160232	USA	N/A	2014	Oct	C2	nasal swab
MG773508	West Bank	N/A	2017	Apr	C2	cerebrospinal fluid
MG773510	West Bank	N/A	2017	Aug	C2	cerebrospinal fluid
MH310895	USA	N/A	2015	N/A	C2	plasma
MH310899	USA	N/A	2015	N/A	C2	plasma
MK111298	Cyprus	N/A	2013	N/A	C2	N/A
MK111301	Cyprus	N/A	2017	N/A	C2	N/A
MK111302	Cyprus	N/A	2017	N/A	C2	N/A
MK307337	China	Hunan	2018	N/A	C2	N/A
AY919455	USA	N/A	2005	N/A	B	N/A
KF413061	India	N/A	2009	N/A	B	stool
KY865770	Netherlands	N/A	2012	N/A	C1	N/A
MK307339	China	Hunan	2018	N/A	C2	N/A
KY866489	Netherlands	N/A	2014	N/A	C2	N/A
AY919563	USA	N/A	2005	N/A	B	N/A
MK111299	Cyprus	N/A	2017	N/A	C2	N/A
MK307338	China	Hunan	2018	N/A	C2	N/A
MK307341	China	Hunan	2018	N/A	C2	N/A
KT693327	Russia	N/A	2014	Aug	C1	N/A
KT693330	Russia	N/A	2014	Aug	C1	N/A
MG773509	West Bank	N/A	2017	Sep	C2	cerebrospinal fluid
MH310900	USA	N/A	2015	N/A	C2	plasma
MK111296	Cyprus	N/A	2013	N/A	C2	N/A
MK111300	Cyprus	N/A	2017	N/A	C2	N/A
MK111303	Cyprus	N/A	2017	N/A	C2	N/A
MK111304	Cyprus	N/A	2017	N/A	C2	N/A
KF412994	India	N/A	2008	N/A	B	stool
KT693328	Russia	N/A	2014	Aug	C1	N/A
KT693332	Russia	N/A	2014	Aug	C1	N/A
KY866598	Netherlands	N/A	2014	N/A	C2	N/A
MK111297	Cyprus	N/A	2013	N/A	C2	N/A
MK111305	Cyprus	N/A	2017	N/A	C2	N/A
MK111295	Cyprus	N/A	2013	N/A	C2	N/A
KT693323	Russia	N/A	2014	Aug	C1	N/A
KJ632589	India	N/A	2010	N/A	B	stool
MT614259	United Kingdom	N/A	2014	Nov	C2	throat swab
KT693322	Russia	N/A	2014	Aug	C1	N/A
KY866601	Netherlands	N/A	2014	N/A	C2	N/A
KT693331	Russia	N/A	2014	Aug	C1	N/A
MK836172	USA	N/A	2018	Oct	C2	cerebrospinal fluid
JX538069	Bangladesh	N/A	2007	N/A	B	stool
MK836155	USA	N/A	2018	Aug	C2	cerebrospinal fluid
JN034223	Germany	N/A	2002	N/A	B	N/A
JF896202	India	N/A	2011	N/A	B	sewage
DQ246765	Argentina	N/A	2005	N/A	C2	N/A
DQ246767	Argentina	N/A	2005	N/A	C2	N/A
JX538068	Bangladesh	N/A	2007	N/A	B	stool
AM492411	France	N/A	2005	N/A	C2	N/A
OK585080	Mayotte	N/A	2019	Apr	C2	cerebrospinal fluid
AF252159	Spain	N/A	2000	N/A	C1	N/A
AY919557	USA	N/A	2005	N/A	B	N/A
